# Supplementary material for: Photothermally Responsive Poly(vinyl alcohol)/Polyaniline Nanoparticle Composite Hydrogels Prepared by a Facile Aqueous Route
Source: Polymers (Basel). 2026 Jul 1;18(13):1638. doi: 10.3390/polym18131638 (PMC13364188; doi:10.3390/polym18131638)
Supplement: Supplementary file 1 [file polymers-18-01638-s001.zip]

Archive with 8 entries (8 files):
- Figure S1.tif
- Figure S2.tif
- Figure S3.tif
- Figure S4.TIF
- Figure S5.TIF
- Figure S6.TIF
- S.I. Battaglia et al. POLYMERS revision.pdf
- VIDEO S1.pptx
